# Supplementary material for: 454 Pyrosequencing-based assessment of bacterial diversity and community structure in termite guts, mounds and surrounding soils
Source: Springerplus. 2015 Sep 2;4:471. doi: 10.1186/s40064-015-1262-6 (PMC4556716; doi:10.1186/s40064-015-1262-6)
Supplement: Additional file 2. — Relative abundances of bacterial groups across the samples. Key: MCG8, Microcerotermes sp. gut homogenate; MIG7, Microtermes sp. gut homogenate; OTG1, Odontotermes sp. gut homogenate; MTG4, M. michaelseni gut homogenate; OTN2, Soil from mound C of Odontotermes sp.; MTN5, Soil from mound D of M. michaelseni; MTS6, Soil collected 3m away from mound D; OTS3, Soil collected 3m away from mound C. [file 40064_2015_1262_MOESM2_ESM.xls]

## Sheet: Genera
	Relative abundances (≥ 1% atleast in one of the samples) of genera across the samples. Values represents % of all sequences assigned to the domain Bacteria.
	Taxonomic groups accounting for < 1% of the analyzed sequences were included in the artificial group ‘others’.
	Taxonomy					Termite gut				Termite mound		Savannah soil
	Phylum	Class	Order	Family	Genus	MCG8	MIG7	MTG4	OTG1	OTN2	MTN5	OTS3	MTS6
	Acidobacteria	Acidobacteria	Acidobacteriales	Acidobacteriaceae	Acidobacterium	0	0	0	0	1.7	0.9	1.5	0
	Acidobacteria	Acidobacteria	Acidobacteriales	Acidobacteriaceae	Candidatus Koribacter	0	0	0	0	0.3	0.1	0	0.4
	Acidobacteria	Acidobacteria	Acidobacteriales	Acidobacteriaceae	Edaphobacter	0	0	0	0	0.1	0	0	0
	Acidobacteria	Acidobacteria	Acidobacteriales	Acidobacteriaceae	uncultured	0	0	0	0	11	1.5	16.2	11.8
	Acidobacteria	Acidobacteria	DA052	uncultured bacterium	unknown	0	0	0	0	0.2	0.5	4	3.8
	Acidobacteria	Acidobacteria	Acidobacteriales	Acidobacteriaceae	Granulicella	0	0	0	0	1.4	0.2	0.9	1.3
	Acidobacteria	Acidobacteria	Candidatus Solibacter	uncultured bacterium	unknown	0	0	0	0	1.6	0	3.9	2.4
	Acidobacteria	Acidobacteria	Order Incertae Sedis	Family Incertae Sedis	Bryobacter	0	0	0	0	6.8	5.4	4.9	3.5
	Actinobacteria	Acidimicrobiia	Acidimicrobiales	Acidimicrobiaceae	Ilumatobacter	0	0	0	0	0.1	0	0	0
	Actinobacteria	Actinobacteria	Catenulisporales	Actinospicaceae	Actinospica	0	0	0	0	0	0	0	0.1
	Actinobacteria	Actinobacteria	Corynebacteriales	Mycobacteriaceae	Mycobacterium	0	0	0	0	0.2	0.4	0.1	0.1
	Actinobacteria	Actinobacteria	Corynebacteriales	Nocardiaceae	Smaragdicoccus	0	0	0	0	0.3	0	0	0
	Actinobacteria	Actinobacteria	Frankiales	Acidothermaceae	Acidothermus	0	0	0	0	2.5	0.5	0.9	2.7
	Actinobacteria	Actinobacteria	Frankiales	Cryptosporangiaceae	Fodinicola	0	0	0	0	0	0	0.1	0
	Actinobacteria	Actinobacteria	Frankiales	Frankiaceae	Frankia	0	0	0.1	0	6.1	2.8	0.2	2.5
	Actinobacteria	Actinobacteria	Glycomycetales	Glycomycetaceae	Glycomyces	0	0	0	0	0	0.1	0	0
	Actinobacteria	Actinobacteria	Kineosporiales	Kineosporiaceae	Kineosporia	0	0	0	0	1.4	0	0	0
	Actinobacteria	Actinobacteria	Micrococcales	Dermatophilaceae	Dermatophilus	0	0.1	0	0	0	0	0	0
	Actinobacteria	Actinobacteria	Micrococcales	Microbacteriaceae	Frigoribacterium	0	0	0	0	0	0.1	0	0
	Actinobacteria	Actinobacteria	Micrococcales	Microbacteriaceae	Microbacterium	0	0	0	0	0.2	0.1	0	0
	Actinobacteria	Actinobacteria	Micrococcales	Micrococcaceae	Arthrobacter	0	0	0	0	1.4	0.3	0.2	0.2
	Actinobacteria	Actinobacteria	Micrococcales	Sanguibacteraceae	Sanguibacter	0.1	0	0	0	0	0	0	0
	Actinobacteria	Actinobacteria	Micromonosporales	Micromonosporaceae	Actinoplanes	0	0	0	0	0	0.7	0	0
	Actinobacteria	Actinobacteria	Micromonosporales	Micromonosporaceae	Dactylosporangium	0	0	0	0	0	0	0.1	0
	Actinobacteria	Actinobacteria	Micromonosporales	Micromonosporaceae	Hamadaea	0	0	0	0	0	2.2	0	0
	Actinobacteria	Actinobacteria	Micromonosporales	Micromonosporaceae	Micromonospora	0	0	0	0	0.9	1.5	0	0.6
	Actinobacteria	Actinobacteria	Micromonosporales	Micromonosporaceae	Pilimelia	0	0	0	0	0.2	0.1	0.3	0
	Actinobacteria	Actinobacteria	Micromonosporales	Micromonosporaceae	Planosporangium	0	0	0	0	0	0	0.1	0
	Actinobacteria	Actinobacteria	Micromonosporales	Micromonosporaceae	Polymorphospora	0	0	0	0	0	0.7	0	0
	Actinobacteria	Actinobacteria	Micromonosporales	Micromonosporaceae	Rugosimonospora	0	0	0	0	1.2	0.4	2.4	0
	Actinobacteria	Actinobacteria	Micromonosporales	Micromonosporaceae	Stackebrandtia	0	0	0	0	0	0.1	0	0
	Actinobacteria	Actinobacteria	Propionibacteriales	Nocardioidaceae	Nocardioides	0	0	0	0	2.3	1.8	0.1	0.6
	Actinobacteria	Actinobacteria	Propionibacteriales	Propionibacteriaceae	Aestuariimicrobium	0	0.2	0.1	0.1	0	0	0	0
	Actinobacteria	Actinobacteria	Propionibacteriales	Propionibacteriaceae	Jiangella	0	0	0	0	0	0.1	0	0
	Actinobacteria	Actinobacteria	Propionibacteriales	Propionibacteriaceae	Microlunatus	0	0	0	0	0	0	0	0.1
	Actinobacteria	Actinobacteria	Propionibacteriales	Propionibacteriaceae	Propionibacterium_1	0	0.1	0	0	0	0	0	0
	Actinobacteria	Actinobacteria	Pseudonocardiales	Pseudonocardiaceae	Actinophytocola	0	0	0	0	0.1	1.6	0	0
	Actinobacteria	Actinobacteria	Pseudonocardiales	Pseudonocardiaceae	Amycolatopsis	0	0	0	0	0	0.1	0	0
	Actinobacteria	Actinobacteria	Pseudonocardiales	Pseudonocardiaceae	Crossiella	0	0	0	0	0	0	0.1	0
	Actinobacteria	Actinobacteria	Pseudonocardiales	Pseudonocardiaceae	Kibdelosporangium	0	0	0	0	0	0	0	0.6
	Actinobacteria	Actinobacteria	Pseudonocardiales	Pseudonocardiaceae	Saccharopolyspora	0	0	0	0	0.7	1.5	0	0
	Actinobacteria	Actinobacteria	Streptomycetales	Streptomycetaceae	Streptomyces	0.1	0	0	0	0.2	5.1	0	0.8
	Actinobacteria	Actinobacteria	Streptosporangiales	Thermomonosporaceae	Actinoallomurus	0	0	0	0	0.1	0	0.1	0.1
	Actinobacteria	Actinobacteria	Streptosporangiales	Thermomonosporaceae	Actinomadura	0	0	0	0	0.7	2.1	0	0.6
	Actinobacteria	Actinobacteria	Streptosporangiales	Thermomonosporaceae	Actinomadura sp. 171824	0	0	0	0	0.1	0	0	0
	Actinobacteria	Actinobacteria	Streptosporangiales	Thermomonosporaceae	Spirillospora	0	0	0	0	0	0.1	0	0
	Actinobacteria	Actinobacteria	Streptosporangiales	Thermomonosporaceae	Thermomonospora	0	0	0	0	0.1	0	0	0
	Actinobacteria	Rubrobacteria	Rubrobacterales	Rubrobacteriaceae	Rubrobacter	0	0	0	0	0.1	0	0.1	0.2
	Actinobacteria	Thermoleophilia	Solirubrobacterales	Solirubrobacteriaceae	Solirubrobacter	0	0	0	0	1.7	1.5	0	1.2
	Bacteroidetes	Bacteroidia	Bacteroidales	Bacteroidaceae	Bacteroides	0	0.3	2.9	1	0	0	0	0
	Bacteroidetes	Bacteroidia	Bacteroidales	Marinilabiaceae	Alkaliflexus	0	0	0	1.4	0	0	0	0
	Bacteroidetes	Bacteroidia	Bacteroidales	Porphyromonadaceae	Barnesiella	0	0	0.1	0	0	0	0	0
	Bacteroidetes	Bacteroidia	Bacteroidales	Porphyromonadaceae	Candidatus Armantifilum	0	0.3	0	0	0	0	0	0
	Bacteroidetes	Bacteroidia	Bacteroidales	Porphyromonadaceae	Candidatus Azobacteroides	0.1	0	0	0	0	0	0	0
	Bacteroidetes	Bacteroidia	Bacteroidales	Porphyromonadaceae	Candidatus Symbiothrix	0.1	0.3	0.1	0.1	0	0	0	0
	Bacteroidetes	Bacteroidia	Bacteroidales	Porphyromonadaceae	Dysgonomonas	0	0.3	1.5	4.6	0	0	0	0
	Bacteroidetes	Bacteroidia	Bacteroidales	Porphyromonadaceae	Odoribacter	0	0.1	0.4	0.1	0	0	0	0
	Bacteroidetes	Bacteroidia	Bacteroidales	Porphyromonadaceae	Paludibacter	1	1.8	0.6	2.7	0	0	0	0
	Bacteroidetes	Bacteroidia	Bacteroidales	Porphyromonadaceae	Parabacteroides	0	5.6	1.3	6.4	0	0	0	0
	Bacteroidetes	Bacteroidia	Bacteroidales	Porphyromonadaceae	Porphyromonas	0	0	0.1	0	0	0	0	0
	Bacteroidetes	Bacteroidia	Bacteroidales	Porphyromonadaceae	Proteiniphilum	0	0	0	0.1	0	0	0	0
	Bacteroidetes	Bacteroidia	Bacteroidales	Porphyromonadaceae	Tannerella	0.3	7.8	0	2.7	0	0	0	0
	Bacteroidetes	Bacteroidia	Bacteroidales	Prevotellaceae	Prevotella	0	0	0	0.5	0	0	0	0
	Bacteroidetes	Bacteroidia	Bacteroidales	Rikenellaceae	Alistipes	0	6.3	40.4	30.6	0.2	0	0	0
	Bacteroidetes	Bacteroidia	Bacteroidales	Rikenellaceae	BCf9-17 termite group	4.8	0.2	0.9	0.4	0	0	0	0
	Bacteroidetes	Bacteroidia	Bacteroidales	Rikenellaceae	M2PB4-61 termite group	0.5	2.3	0.2	0.3	0	0	0	0
	Bacteroidetes	Bacteroidia	Bacteroidales	Rikenellaceae	PeHg26 Pachnoda group	0	0	0.1	0.5	0	0	0	0
	Bacteroidetes	Bacteroidia	Bacteroidales	Rikenellaceae	RC9 gut group	0	0.6	0	0	0	0	0	0
	Bacteroidetes	Bacteroidia	Bacteroidales	Rikenellaceae	Rs-D38 termite group	0.1	1.2	0	0.2	0	0	0	0
	Bacteroidetes	Cytophagia	Cytophagales	Cytophagaceae	Adhaeribacter	0	0	0	0	0	0.1	0	0
	Bacteroidetes	Cytophagia	Cytophagales	Cytophagaceae	Dyadobacter	0	0	0	0	0	0.1	0	0
	Bacteroidetes	Cytophagia	Cytophagales	Cytophagaceae	Flexibacter	0	0	0	0	0.2	0.9	0	0.6
	Bacteroidetes	Cytophagia	Cytophagales	Cytophagaceae	Hymenobacter	0	0	0	0	0.2	0	0	0
	Bacteroidetes	Cytophagia	Cytophagales	Cytophagaceae	Meniscus	0	3.8	0	0	0	0	0	0
	Bacteroidetes	Flavobacteria	Flavobacteriales	Cryomorphaceae	Fluviicola	0	0	0	0	0	0.1	0	0
	Bacteroidetes	Flavobacteria	Flavobacteriales	Flavobacteriaceae	Chryseobacterium	0.1	0	0	0	0	0	0	0
	Bacteroidetes	Flavobacteria	Flavobacteriales	Flavobacteriaceae	Flavobacterium	0	0	0	0	0	0	0	0.2
	Bacteroidetes	Sphingobacteria	Sphingobacteriales	Chitinophagaceae	Chitinophaga	0	0	0	0	0.2	0.2	0.1	0.6
	Bacteroidetes	Sphingobacteria	Sphingobacteriales	Chitinophagaceae	Ferruginibacter	0	0	0	0	0	0	0.3	0
	Bacteroidetes	Sphingobacteria	Sphingobacteriales	Chitinophagaceae	Flavisolibacter	0	0	0	0	0.1	0	0	0
	Bacteroidetes	Sphingobacteria	Sphingobacteriales	Chitinophagaceae	Niastella	0	0	0	0	0	0	0	0.1
	Bacteroidetes	Sphingobacteria	Sphingobacteriales	Sphingobacteriaceae	Mucilaginibacter	0	0	0	0	0.3	0	0	0
	Bacteroidetes	Sphingobacteria	Sphingobacteriales	Sphingobacteriaceae	Pedobacter	0	0	0	0	0	0.1	0	0
	Chloroflexi	Chloroflexi	Chloroflexales	Chloroflexaceae	Roseiflexus	0	0	0	0	0.2	0.1	0.4	0.3
	Chloroflexi	Chloroflexi	Herpetosiphonales	Herpetosiphonaceae	Herpetosiphon	0	0	0	0	0	0	0	0.1
	Deferribacteres	Deferribacteres	Deferribacterales	Deferribacteraceae	Mucispirillum	0.1	0.1	0.3	1.4	0	0	0	0
	Elusimicrobia	Elusimicrobia	Elusimicrobiales	Elusimicrobiaceae	Elusimicrobium	0	0	0	0.1	0	0	0	0
	Fibrobacteres	Fibrobacteria	Fibrobacterales	Fibrobacteraceae	Fibrobacter	0	0	2.1	0	0	0	0	0
	Fibrobacteres	Fibrobacteria	Fibrobacterales	Fibrobacteraceae	termite gut group	1.1	0	0.3	0.3	0	0	0	0
	Fibrobacteres	Fibrobacteria	Fibrobacterales	termite gut group	uncultured candidate division TG3 bacterium	12	0	0	0	0	0	0	0
	Firmicutes	Bacilli	Bacillales	Bacillaceae	Bacillus	0	0	0	0	0.2	0.2	0.1	0.4
	Firmicutes	Bacilli	Bacillales	Bacillaceae	Virgibacillus sp.	0	0	0	0	0.1	0	0	0
	Firmicutes	Bacilli	Bacillales	Planococcaceae	Lysinibacillus	0	0	0	0	0	0	0.1	0.1
	Firmicutes	Bacilli	Lactobacillales	Streptococcaceae	Lactococcus	0	0	1.1	0	0	0.1	0	0
	Firmicutes	Bacilli	Lactobacillales	Streptococcaceae	Lactovum	0	1.2	0	0.2	0	0	0	0
	Firmicutes	Clostridia	Clostridiales	Clostridiaceae	Clostridium	0	0	0	0	0.1	0	0	0
	Firmicutes	Clostridia	Clostridiales	Clostridiaceae	Sarcina	0	0	0.1	0	0	0	0	0
	Firmicutes	Clostridia	Clostridiales	Family XIII Incertae Sedis	Incertae Sedis	0	0	0	0.1	0	0	0	0
	Firmicutes	Clostridia	Clostridiales	Lachnospiraceae	Christensenella	0	0.1	0.1	0.5	0	0	0	0
	Firmicutes	Clostridia	Clostridiales	Lachnospiraceae	Incertae Sedis	1.7	1.4	4	4.8	0	0	0	0
	Firmicutes	Clostridia	Clostridiales	Lachnospiraceae	uncultured	0.4	2	6.9	2.1	0	0	0	0
	Firmicutes	Clostridia	Clostridiales	Ruminococcaceae	uncultured	0.6	8.6	12.8	7.6	0	0	0	0.1
	Firmicutes	Clostridia	Clostridiales	Ruminococcaceae	Anaerotruncus	0	0.6	0.3	1.2	0	0	0	0
	Firmicutes	Clostridia	Clostridiales	Ruminococcaceae	Hydrogenoanaerobacterium	0	0	0.1	0.4	0	0	0	0
	Firmicutes	Clostridia	Clostridiales	Ruminococcaceae	Incertae Sedis	0.2	2.2	0.6	4.3	0	0.1	0	0.1
	Firmicutes	Clostridia	Clostridiales	Ruminococcaceae	Papillibacter	0	0	0.1	0	0	0	0	0
	Firmicutes	Clostridia	Clostridiales	Syntrophomonadaceae	Syntrophomonas	0	0	0.1	0	0	0	0	0
	Firmicutes	Clostridia	Clostridiales	Veillonellaceae	Dendrosporobacter	0	0.1	0	0.1	0	0	0	0
	Firmicutes	Clostridia	Clostridiales	Veillonellaceae	Selenomonas	0	0.1	0	0	0	0	0	0
	Firmicutes	Clostridia	Clostridiales	Veillonellaceae	Sporomusa	0	0.5	0	0	0	0	0	0
	Gemmatimonadetes	Gemmatimonadetes	Gemmatimonadales	Gemmatimonadaceae	Gemmatimonas	0	0	0	0	0.8	1.4	0.2	1.7
	Nitrospirae	Nitrospira	Nitrospirales	Nitrospiraceae	Nitrospira	0	0	0	0	0.5	0.4	0	0.1
	Planctomycetes	Planctomycetacia	Planctomycetales	Planctomycetaceae	Singulisphaera	0	0	0	0	0.1	0	0	0
	Proteobacteria	Alphaproteobacteria	Caulobacterales	Caulobacteraceae	Phenylobacterium	0	0	0	0	0.9	0.1	0.8	1.3
	Proteobacteria	Alphaproteobacteria	Rhizobiales	Family Incertae Sedis	Bauldia	0	0	0	0	0	0.1	0.2	0
	Proteobacteria	Alphaproteobacteria	Rhizobiales	Family Incertae Sedis	Rhizomicrobium	0	0	0	0	1.1	1.5	1.1	2.4
	Proteobacteria	Alphaproteobacteria	Rhizobiales	Hyphomicrobiaceae	Blastochloris	0	0	0	0	0	0	0.1	0
	Proteobacteria	Alphaproteobacteria	Rhizobiales	Hyphomicrobiaceae	Pedomicrobium	0	0	0	0	0	0	0.1	0
	Proteobacteria	Alphaproteobacteria	Rhizobiales	Hyphomicrobiaceae	Rhodoplanes	0	0	0	0	0	0.2	0.1	0
	Proteobacteria	Alphaproteobacteria	Rhizobiales	Methylocystaceae	Methylosinus	0	0	0	0	0.1	0	0	0
	Proteobacteria	Alphaproteobacteria	Rhizobiales	Phyllobacteriaceae	Mesorhizobium	0	0	0	0	0.1	0	0.1	0.1
	Proteobacteria	Alphaproteobacteria	Rhizobiales	Rhizobiaceae	Rhizobium	0	0	0	0	0	0	0.1	0
	Proteobacteria	Alphaproteobacteria	Rhizobiales	Xanthobacteraceae	Labrys	0	0	0	0	0	0	0	0.4
	Proteobacteria	Alphaproteobacteria	Rhizobiales	Xanthobacteraceae	Pseudolabrys	0	0	0	0	0.1	0	0	0
	Proteobacteria	Alphaproteobacteria	Rhizobiales_3	Bradyrhizobiaceae	Blastobacter	0	0.1	0	0	2.1	0.6	2.1	0.9
	Proteobacteria	Alphaproteobacteria	Rhizobiales_5	Hyphomicrobiaceae	Pedomicrobium	0	0	0	0	0.1	0	0	0
	Proteobacteria	Alphaproteobacteria	Rhodospirillales	Acetobacteraceae	Acidiphilium	0	0	0	0	0.7	0	0	0
	Proteobacteria	Alphaproteobacteria	Rhodospirillales	Acetobacteraceae	Acidisoma	0	0	0	0	0	0.1	0.1	0
	Proteobacteria	Alphaproteobacteria	Rhodospirillales	Acetobacteraceae	Acidisphaera	0	0	0	0	0	0.1	0	0.3
	Proteobacteria	Alphaproteobacteria	Rhodospirillales	Acetobacteraceae	Paracraurococcus	0	0	0	0	0.1	0	0	0
	Proteobacteria	Alphaproteobacteria	Rhodospirillales	Acetobacteraceae	Rhodopila	0	0.1	0	0	0.4	0	0	0
	Proteobacteria	Alphaproteobacteria	Rhodospirillales	Family Incertae Sedis	Oleomonas	0	0	0	0	0	0.1	0	0
	Proteobacteria	Alphaproteobacteria	Rhodospirillales	Rhodospirillaceae	Defluviicoccus	0	0	0	0	0.2	0	0	0
	Proteobacteria	Alphaproteobacteria	Rhodospirillales	Rhodospirillaceae	Dongia	0	0	0	0	0	0.1	0	0
	Proteobacteria	Alphaproteobacteria	Rhodospirillales	Rhodospirillaceae	Skermanella	0	0	0	0	0.1	0	0	0.1
	Proteobacteria	Alphaproteobacteria	Rhodospirillales	Rhodospirillaceae	Thalassospira	0	0.1	0	0.3	0	0	0	0
	Proteobacteria	Alphaproteobacteria	Rhodospirillales_1	Acetobacteraceae	Craurococcus	0	0	0	0	0	0.1	0	0.1
	Proteobacteria	Alphaproteobacteria	Rickettsiales	Anaplasmataceae	Wolbachia	0.1	1.1	0	0.4	0	0	0	0
	Proteobacteria	Alphaproteobacteria	Rickettsiales	Holosporaceae	Holospora	0	0	0	0	0	0	0	0.1
	Proteobacteria	Alphaproteobacteria	Rickettsiales	Rickettsiaceae	Rickettsia	0	0	0	0.2	0	0	0	0
	Proteobacteria	Alphaproteobacteria	Sphingomonadales	Erythrobacteraceae	Altererythrobacter_1	0	0	0	0	0.1	0	0	0.1
	Proteobacteria	Alphaproteobacteria	Sphingomonadales	Erythrobacteraceae	Erythrobacter_1	0	0	0	0	0.1	0	0	0
	Proteobacteria	Alphaproteobacteria	Sphingomonadales	Sphingomonadaceae	Novosphingobium	0	0	0	0	0.1	0	0	0.1
	Proteobacteria	Alphaproteobacteria	Sphingomonadales	Sphingomonadaceae	Sphingomonas	0	0	0	0	0.8	0.1	0	0
	Proteobacteria	Alphaproteobacteria	Sphingomonadales	Sphingomonadaceae	Sphingomonas_1	0	0	0	0	0	0	0	0.1
	Proteobacteria	Betaproteobacteria	Burkholderiales	Alcaligenaceae	Achromobacter	0	0	0	0	0.1	0	0.1	0
	Proteobacteria	Betaproteobacteria	Burkholderiales	Burkholderiaceae	Burkholderia	0	0	0	0	0.2	0.2	0.1	0.1
	Proteobacteria	Betaproteobacteria	Burkholderiales	Burkholderiaceae	Cupriavidus	0	0	0	0	0	0.1	0	0
	Proteobacteria	Betaproteobacteria	Burkholderiales	Burkholderiaceae_2	Ralstonia	0	0	0	0	0.1	0	0	0
	Proteobacteria	Betaproteobacteria	Burkholderiales	Comamonadaceae	Azohydromonas	0	0	0	0	0.1	0	0	0
	Proteobacteria	Betaproteobacteria	Burkholderiales	Comamonadaceae	Comamonas	0	0	0	0	0	1	0	0
	Proteobacteria	Betaproteobacteria	Burkholderiales	Comamonadaceae	Ideonella	0	0	0	0	0	0	0	0.1
	Proteobacteria	Betaproteobacteria	Burkholderiales	Comamonadaceae	Mitsuaria sp. 67	0	0	0	0	0.1	0	0	0
	Proteobacteria	Betaproteobacteria	Burkholderiales	Comamonadaceae	Piscinibacter	0	0	0	0	0	0	0.1	0
	Proteobacteria	Betaproteobacteria	Burkholderiales	Comamonadaceae	Ramlibacter	0	0	0	0	0	0	0	0.1
	Proteobacteria	Betaproteobacteria	Burkholderiales	Comamonadaceae	Simplicispira	0	0	0	0	0	0.1	0	0
	Proteobacteria	Betaproteobacteria	Burkholderiales	Comamonadaceae	Variovorax	0	0	0	0	0	1	0.1	0
	Proteobacteria	Betaproteobacteria	Burkholderiales	Oxalobacteraceae	Herbaspirillum	0	0	0	0	0	0.1	0	0
	Proteobacteria	Betaproteobacteria	Burkholderiales	Oxalobacteraceae	Massilia	0	0	0	0	1.3	0	0	0.1
	Proteobacteria	Betaproteobacteria	Burkholderiales	Oxalobacteraceae	Massilia_1	0	0	0	0	0	0.1	0	0.1
	Proteobacteria	Betaproteobacteria	Burkholderiales	Oxalobacteraceae	Paucimonas	0	0	0	0	0	0	0	0.1
	Proteobacteria	Betaproteobacteria	Nitrosomonadales	Gallionellaceae	Candidatus Nitrotoga	0.1	0	0	0	0	0	0	0
	Proteobacteria	Betaproteobacteria	Nitrosomonadales	Nitrosomonadaceae	Nitrosospira	0	0	0	0	0.1	0	0	0
	Proteobacteria	Betaproteobacteria	Rhodocyclales	Rhodocyclaceae	Azospira	0	0	0	0	0	0.2	0	0.1
	Proteobacteria	Betaproteobacteria	Rhodocyclales	Rhodocyclaceae	Dechloromonas	0	0	0.6	0	0	0	0	0
	Proteobacteria	Deltaproteobacteria	Desulfobacterales	Nitrospinaceae	Candidatus Entotheonella	0	0	0	0	0	0.1	0	0.4
	Proteobacteria	Deltaproteobacteria	Desulfovibrionales	Desulfovibrionaceae	Desulfovibrio	0	0.1	0.1	0	0	0	0	0
	Proteobacteria	Deltaproteobacteria	Desulfuromonadales	Geobacteraceae	Geobacter	0	0	0	0	0	0	0.1	0
	Proteobacteria	Deltaproteobacteria	Myxococcales	Cystobacterineae	Cystobacteraceae	0	0	0	0	0	0.1	0.3	0.2
	Proteobacteria	Deltaproteobacteria	Myxococcales	Nannocystineae	Haliangiaceae	0	0	0	0	0.7	0.4	0.9	0.9
	Proteobacteria	Deltaproteobacteria	Myxococcales	Nannocystineae	Haliangiaceae_Haliangium	0	0	0	0	0.2	0.1	0	1.1
	Proteobacteria	Deltaproteobacteria	Myxococcales	Sorangiineae	Phaselicystidaceae	0	0	0	0	0	0.2	0.4	0.5
	Proteobacteria	Deltaproteobacteria	Myxococcales	Sorangiineae	Polyangiaceae	0	0	0	0	0.3	0	0.3	0.4
	Proteobacteria	Epsilonproteobacteria	Campylobacterales	Campylobacteraceae	Arcobacter	0	0	0.3	0	0	0	0	0
	Proteobacteria	Epsilonproteobacteria	Campylobacterales	Campylobacteraceae	Sulfurospirillum	0	0	0.1	0	0	0	0	0
	Proteobacteria	Gammaproteobacteria	Alteromonadales	Shewanellaceae	Shewanella	0	0.2	0	0	0	0	0	0
	Proteobacteria	Gammaproteobacteria	Enterobacteriales	Enterobacteriaceae	Enterobacter	0	0	0	0	0.2	0	0	0
	Proteobacteria	Gammaproteobacteria	Enterobacteriales	Enterobacteriaceae	Escherichia-Shigella	0	0.1	0	0	1.6	0	0.2	0
	Proteobacteria	Gammaproteobacteria	Legionellales	Coxiellaceae	Aquicella	0	0	0	0	0	0	0.3	0.1
	Proteobacteria	Gammaproteobacteria	Legionellales	Coxiellaceae	Rickettsiella	0	0	0	0	0	0	0.1	0
	Proteobacteria	Gammaproteobacteria	Oceanospirillales	Halomonadaceae	Halomonas	0	0.8	0	0	0	0	0	0
	Proteobacteria	Gammaproteobacteria	Pseudomonadales	Moraxellaceae	Acinetobacter	0	0	0	0	0.1	0	0	0
	Proteobacteria	Gammaproteobacteria	Xanthomonadales	Sinobacteraceae	Steroidobacter	0	0	0	0	0	0.1	0	0
	Proteobacteria	Gammaproteobacteria	Xanthomonadales	Xanthomonadaceae	Dokdonella	0	0	0	0	0.2	0.1	0	0
	Proteobacteria	Gammaproteobacteria	Xanthomonadales	Xanthomonadaceae	Dyella	0	0	0	0	0	0.1	0.1	0
	Proteobacteria	Gammaproteobacteria	Xanthomonadales	Xanthomonadaceae	Lysobacter	0	0	0	0	1	0.1	0	0
	Proteobacteria	Gammaproteobacteria	Xanthomonadales	Xanthomonadaceae	Rhodanobacter	0	0	0	0	0	0	0.5	0.8
	Proteobacteria	Gammaproteobacteria	Xanthomonadales	Xanthomonadaceae	Stenotrophomonas	0	0	0	0	0.2	0	0	0
	Proteobacteria	Gammaproteobacteria	Xanthomonadales	Xanthomonadaceae	Thermomonas	0	0	0	0	0.3	0.9	0	0
	Proteobacteria	Gammaproteobacteria	Xanthomonadales	Xanthomonadaceae	Xanthomonas	0	0	0	0	0.1	0.2	0	0
	Spirochaetes	Spirochaetes	Spirochaetales	Brachyspiraceae	Brachyspira	0	0	0	0.1	0	0	0	0
	Spirochaetes	Spirochaetes	Spirochaetales	Spirochaetaceae	M2PT2-76 termite group	0.1	0	0	0	0	0	0	0
	Spirochaetes	Spirochaetes	Spirochaetales	Spirochaetaceae	Spirochaeta	0.1	2	0.7	0.1	0	0	0	0
	Spirochaetes	Spirochaetes	Spirochaetales	Spirochaetaceae	Termite Treponema cluster	51.3	7.6	3.6	1.6	0	0	0.2	0
	Spirochaetes	Spirochaetes	Spirochaetales	Spirochaetaceae	Treponema	19	26.4	0.8	9.1	0.1	0	0	0
	Synergistetes	Synergistia	Synergistales	Synergistaceae	Candidatus Tammella	0	0	0	0.2	0	0	0	0
					Others	6	13.2	16.1	13.2	39	55.4	54	50.1

## Sheet: Family level
	Relative abundances (≥ 1% atleast in one of the samples) at the family level across the samples.
	Values represents % of all sequences assigned to the domain Bacteria.
	Groups accounting for < 1% of the analyzed sequences were included in the artificial group ‘others’.
	Taxonomy	Termite gut				Termite mound		Savannah soil
	Family	MCG8	MIG7	MTG4	OTG1	MTN5	OTN2	MTS6	OTS3
	0319-6A21	0	0	0	0	2.3	0.5	2.2	2.3
	3M1PL1-52 termite group	0.1	0	1.7	0	0	0	0	0
	480-2	0	0	0	0	0.8	3.3	2.7	0.7
	Acetobacteraceae	0	0.1	0	0	0.3	1.1	1.1	0.5
	Acidimicrobiaceae	0	0	0.1	0	2.3	0.7	0.2	0.1
	Acidobacteriaceae	0	0	0	0	2.7	15.2	14.2	19.8
	Acidothermaceae	0	0	0	0	0.6	2.5	3.6	1.1
	Bacteroidaceae	0	0.3	2.9	1	0	0	0	0
	Bradyrhizobiaceae	0	0.1	0	0	0.6	2.1	0.9	2.1
	Caulobacteraceae	0	0	0	0	0.1	1.2	1.3	0.8
	Chitinophagaceae	0	0	0	0	0.4	0.3	1.6	0.8
	Comamonadaceae	0	0	0	0	2	0.5	0.7	0.4
	Cytophagaceae	0	3.8	0	0	1	0.5	0.6	0
	DA111	0	0	0	0	2.3	3	3	6.3
	Deferribacteraceae	0.1	0.1	0.3	1.4	0	0	0	0
	Enterobacteriaceae	0	0.1	0	0	0	1.8	0	0.2
	Family Incertae Sedis	0	0	0	0	1.6	1.1	2.4	1.3
	Family XIII Incertae Sedis	0.1	0.3	0.3	1.2	0	0	0	0
	Fibrobacteraceae	1.1	0	2.4	0.3	0	0	0.1	0
	Frankiaceae	0	0	0.1	0	2.8	6.1	2.5	0.2
	Gemmatimonadaceae	0	0	0	0	2.6	3.2	3.6	2.4
	Holophagaceae	2.2	0.1	0	0	0	0	0	0
	Lachnospiraceae	2.2	3.5	11.3	7.5	0.1	0	0	0
	Micrococcaceae	0	0	0	0	0.3	1.4	0.2	0.2
	Micromonosporaceae	0	0	0	0	5.6	2.4	2	3
	Nannocystineae	0	0	0	0	0.4	0.9	1.9	0.9
	Nitrosomonadaceae	0	0	0	0	0.1	0.1	1.6	1.8
	Nocardioidaceae	0	0	0	0	1.8	2.3	0.6	0.1
	OPB56	0	0.1	0.1	0.5	0.2	0	0.3	0.1
	Oxalobacteraceae	0	0	0.1	0.1	0.1	1.3	0.2	0
	Porphyromonadaceae	1.7	17.9	8.4	16.8	0	0	0	0
	Pseudomonadaceae	0	0	0	0	0	1.5	0	0
	Pseudonocardiaceae	0	0	0	0	3.2	0.7	0.6	0.1
	Rikenellaceae	5.5	10.7	42.4	32	0	0.2	0	0
	Rs-E47 termite group	0	0.3	1	0.2	0	0	0	0
	Ruminococcaceae	0.8	11.4	13.9	13.5	0.1	0	0.1	0
	Solirubrobacteriaceae	0	0	0	0	1.6	1.8	1.2	0
	Sorangiineae	0	0	0	0	0.4	0.5	1.5	0.8
	Spirochaetaceae	70.6	36	5.1	10.8	0	0.1	0	0.2
	Streptococcaceae	0	1.2	1.1	0.2	0.1	0	0	0
	Streptomycetaceae	0.1	0	0	0	5.1	0.2	2.4	3
	Synergistaceae	0.3	1.2	0.4	3.2	0	0	0	0
	termite gut group	12.2	0	0	0	0	0	0	0
	Thermomonosporaceae	0	0	0	0	2.1	0.9	0.7	0.1
	TM214	0	0	0	0	1	0.4	0.4	0.4
	Uncultured Acidobacteria bacterium (RB41)	0	0	0	0	3.2	1.2	1.3	3
	Uncultured bacterium (AKIW543)	0.1	0	0	0	2.7	2.9	2.7	1.2
	Uncultured bacterium (Candidatus Solibacte)	0	0	0	0	0	1.6	2.4	3.9
	Uncultured bacterium (DA023)	0	0	0	0	7.1	0.1	1.4	0.8
	Uncultured bacterium (DA052)	0	0	0	0	1	0.3	3.8	4.6
	Uncultured bacterium (TK10)	0	0	0	0	1.4	0	1.3	0
	Uncultured Bacteroidales bacterium (SB-1)	0	3.6	0.1	1.7	0	0	0	0
	Uncultured Conexibacter	0	0	0	0	0	1.6	1.1	1.9
	Uncultured planctomycete (vadinHA49)	0	0.1	1.9	2.8	0	0.1	0	0
	wr0007	0	0	0	0	2.5	0.6	1.4	1.8
	Xanthomonadaceae	0	0	0	0	1.2	2	0.9	0.7
	Others	2.9	9.1	6.4	6.8	30.9	25	25.8	27.5

## Sheet: Class level
	Relative abundances (%) at the class level across the samples. Values represents % of all sequences assigned to the domain Bacteria
	Groups accounting for < 1% of the analyzed sequences were included in the artificial group ‘others’.
	Taxonomy		Termite gut				Termite mound		Savannah soil
	Phylum	Class	MCG8	MIG7	MTG4	OTG1	OTN2	MTN5	OTS3	MTS6
	Acidobacteria	Acidobacteria	0.1	0.1	0	0	30.9	28	43.3	35.2
	Acidobacteria	Holophagae	2.2	0.1	0	0	0.6	0.9	1.8	1
	Actinobacteria	Acidimicrobiia	0	0	0	0	0.7	2.5	0.5	0.5
	Actinobacteria	Actinobacteria	0.1	0.5	0.2	0.1	19.1	23.3	8.2	12.7
	Actinobacteria	Rubrobacteria	0	0	0	0	0.1	0	0.1	0.2
	Actinobacteria	Thermoleophilia	0.1	0	0	0	13	11.2	10.9	8.9
	Bacteroidetes	Bacteroidia	7.7	30.2	56.8	51.9	0.2	0	0	0
	Bacteroidetes	Bacteroidia_Bacteroidales	0.1	1.4	0.8	0.1	0	0	0	0
	Bacteroidetes	Cytophagia	0	3.8	0	0	0.5	1	0	0.6
	Bacteroidetes	SB-1	0	3.8	0.1	1.8	0	0	0	0
	Bacteroidetes	Sphingobacteria	0.1	0	0.1	0	0.7	0.5	1.1	1.9
	Chloroflexi	TK10	0	0	0	0	1	2	1.7	1.7
	Deferribacteres	Deferribacteres	0.1	0.1	0.3	1.4	0	0	0	0
	Elusimicrobia	Elusimicrobia	0	0.3	0	0.1	0.1	0	0	1
	Fibrobacteres	Fibrobacteria	13.4	0	2.4	0.3	0	0.2	0	0.1
	Firmicutes	Bacilli	0	1.2	1.1	0.2	0.2	0.3	0.5	0.4
	Firmicutes	Clostridia	3	16.1	25.9	23.3	0.1	0.1	0	0.2
	Gemmatimonadetes	Gemmatimonadetes	0	0	0	0	1.8	2.6	2.3	2.9
	Gemmatimonadetes_Gemmatimonadetes	Gemmatimonadales_Gemmatimonadaceae	0	0	0	0	1.4	0	0.1	0.6
	Nitrospirae	Nitrospira	0	0	0	0	1.1	2.7	2.3	2.4
	Planctomycetes	vadinHA49	0	0.6	2	2.9	0.1	0	0	0
	Proteobacteria	Alphaproteobacteria	0.1	1.3	0	1.4	11.9	9.7	15.1	12.1
	Proteobacteria	Betaproteobacteria	0.4	0.1	0.8	0.3	4	4	3.6	3.2
	Proteobacteria	Deltaproteobacteria	0.9	0.3	0.6	0.9	1.9	1.5	2.7	5.9
	Proteobacteria	Gammaproteobacteria	0	1.1	0	0	4	2.1	2	1.9
	Proteobacteria	Gammaproteobacteria_1	0	0	0.3	0	1.5	0	0	0
	Proteobacteria	Gammaproteobacteria_Xanthomonadales_Xanthomonadaceae	0	0	0	0	0	1	0	0
	Spirochaetes	Spirochaetes	70.9	36.5	5.2	10.9	0.1	0	0.2	0
	Synergistetes	Synergistia	0.3	1.2	0.4	3.2	0	0	0	0
		Others	0.5	1.3	3	1.2	5	6.4	3.6	6.6
